# Supplementary material for: Matere Bonds vs. Multivalent Halogen and Chalcogen Bonds: Three Case Studies
Source: Molecules. 2022 Oct 5;27(19):6597. doi: 10.3390/molecules27196597 (PMC9571139; doi:10.3390/molecules27196597)
Supplement: Supplementary file 1 [file molecules-27-06597-s001.zip]

Archive with 1 entries (1 files):
- molecules-1949651-supplementary.pdf
